# Supplementary material for: A Comprehensive Analysis of the Expression Profiles of KCTD Proteins in Acute Lymphoblastic Leukemia: Evidence of Selective Expression of KCTD1 in T-ALL
Source: J Clin Med. 2023 May 25;12(11):3669. doi: 10.3390/jcm12113669 (PMC10253327; doi:10.3390/jcm12113669)
Supplement: Supplementary file 1 [file jcm-12-03669-s001.zip]

Archive with 1 entries (1 files):
- jcm-2347927-supplementary.pdf
